# Supplementary material for: Optimization of Laminated Bio-Polymer Fabrication for Food Packaging Application: A Sustainable Plasma-Activated Approach
Source: Polymers (Basel). 2024 Jun 28;16(13):1851. doi: 10.3390/polym16131851 (PMC11244328; doi:10.3390/polym16131851)
Supplement: Supplementary file 1 [file polymers-16-01851-s001.zip]

Archive with 1 entries (1 files):
- polymers-3034593-supplementary.pdf
